# Supplementary material for: Quantitative Proteomic Analyses of a Pathogenic Strain and Its Highly Passaged Attenuated Strain of Mycoplasma hyopneumoniae
Source: Biomed Res Int. 2019 Jul 1;2019:4165735. doi: 10.1155/2019/4165735 (PMC6634062; doi:10.1155/2019/4165735)
Supplement: Supplementary 3 — Table S3: pathway enrichment analysis of the annotated differentially expressed proteins. [file 4165735.f3.xlsx]

## Sheet: Diff KEGG Enrichment
Supplementary Table 3: Pathway enrichment analysis of the annotated differentially expressed proteins.
##Databases: KEGG PATHWAY
##Statistical test method: hypergeometric test / Fisher's exact test
##FDR correction method: Benjamini and Hochberg
Pathway	Database	ID	Input number	Background number	P-Value	Corrected P-Value	Input	Hyperlink
Metabolic pathways	KEGG PATHWAY	mhn01100	21	102	0.0982377	0.72041	ADQ90480|ADQ90464|ADQ90711|ADQ90457|ADQ90587|ADQ90455|ADQ90531|ADQ90458|ADQ90459|ADQ90492|ADQ90454|ADQ90722|ADQ90309|ADQ90852|ADQ90456|ADQ90622|ADQ90760|ADQ90509|ADQ90460|ADQ90808|ADQ90484	http://www.genome.jp/kegg-bin/show_pathway?mhn01100/mhn:MHP168_564%09red/mhn:MHP168_664%09red/mhn:MHP168_283%09red/mhn:MHP168_515%09red/mhn:MHP168_275%09red/mhn:MHP168_618%09red/mhn:MHP168_271%09red/mhn:MHP168_243%09red/mhn:MHP168_420%09red/mhn:MHP168_385%09red/mhn:MHP168_253%09red/mhn:MHP168_087%09red/mhn:MHP168_246%09red/mhn:MHP168_302%09red/mhn:MHP168_244%09red/mhn:MHP168_245%09red/mhn:MHP168_…
Microbial metabolism in diverse environments	KEGG PATHWAY	mhn01120	13	44	0.0245272	0.269799	ADQ90480|ADQ90464|ADQ90852|ADQ90457|ADQ90454|ADQ90458|ADQ90459|ADQ90722|ADQ90460|ADQ90760|ADQ90456|ADQ90622|ADQ90711	http://www.genome.jp/kegg-bin/show_pathway?mhn01120/mhn:MHP168_564%09red/mhn:MHP168_664%09red/mhn:MHP168_515%09red/mhn:MHP168_271%09red/mhn:MHP168_420%09red/mhn:MHP168_243%09red/mhn:MHP168_253%09red/mhn:MHP168_246%09red/mhn:MHP168_247%09red/mhn:MHP168_245%09red/mhn:MHP168_248%09red/mhn:MHP168_249%09red/mhn:MHP168_526%09red
Inositol phosphate metabolism	KEGG PATHWAY	mhn00562	7	8	0.00138458	0.0304608	ADQ90464|ADQ90456|ADQ90457|ADQ90455|ADQ90458|ADQ90459|ADQ90460	http://www.genome.jp/kegg-bin/show_pathway?mhn00562/mhn:MHP168_253%09red/mhn:MHP168_246%09red/mhn:MHP168_247%09red/mhn:MHP168_244%09red/mhn:MHP168_245%09red/mhn:MHP168_248%09red/mhn:MHP168_249%09red
Carbon metabolism	KEGG PATHWAY	mhn01200	6	25	0.207163	0.911519	ADQ90480|ADQ90852|ADQ90454|ADQ90455|ADQ90722|ADQ90711	http://www.genome.jp/kegg-bin/show_pathway?mhn01200/mhn:MHP168_664%09red/mhn:MHP168_515%09red/mhn:MHP168_271%09red/mhn:MHP168_243%09red/mhn:MHP168_244%09red/mhn:MHP168_526%09red
Biosynthesis of antibiotics	KEGG PATHWAY	mhn01130	6	28	0.276409	0.928643	ADQ90480|ADQ90852|ADQ90454|ADQ90458|ADQ90464|ADQ90722	http://www.genome.jp/kegg-bin/show_pathway?mhn01130/mhn:MHP168_664%09red/mhn:MHP168_271%09red/mhn:MHP168_243%09red/mhn:MHP168_253%09red/mhn:MHP168_247%09red/mhn:MHP168_526%09red
Biosynthesis of secondary metabolites	KEGG PATHWAY	mhn01110	6	34	0.425969	0.928643	ADQ90480|ADQ90852|ADQ90454|ADQ90492|ADQ90722|ADQ90309	http://www.genome.jp/kegg-bin/show_pathway?mhn01110/mhn:MHP168_664%09red/mhn:MHP168_283%09red/mhn:MHP168_271%09red/mhn:MHP168_243%09red/mhn:MHP168_087%09red/mhn:MHP168_526%09red
ABC transporters	KEGG PATHWAY	mhn02010	5	28	0.43604	0.928643	ADQ90619|ADQ90720|ADQ90463|ADQ90461|ADQ90719	http://www.genome.jp/kegg-bin/show_pathway?mhn02010/mhn:MHP168_417%09red/mhn:MHP168_523%09red/mhn:MHP168_252%09red/mhn:MHP168_250%09red/mhn:MHP168_524%09red
Ribosome	KEGG PATHWAY	mhn03010	4	53	0.956546	0.999672	ADQ90329|ADQ90331|ADQ90338|ADQ90339	http://www.genome.jp/kegg-bin/show_pathway?mhn03010/mhn:MHP168_120%09red/mhn:MHP168_113%09red/mhn:MHP168_121%09red/mhn:MHP168_111%09red
Methane metabolism	KEGG PATHWAY	mhn00680	3	8	0.163394	0.898665	ADQ90480|ADQ90711|ADQ90454	http://www.genome.jp/kegg-bin/show_pathway?mhn00680/mhn:MHP168_243%09red/mhn:MHP168_271%09red/mhn:MHP168_515%09red
Biosynthesis of amino acids	KEGG PATHWAY	mhn01230	3	17	0.496877	0.928643	ADQ90480|ADQ90852|ADQ90454	http://www.genome.jp/kegg-bin/show_pathway?mhn01230/mhn:MHP168_243%09red/mhn:MHP168_271%09red/mhn:MHP168_664%09red
Purine metabolism	KEGG PATHWAY	mhn00230	3	20	0.596599	0.928643	ADQ90492|ADQ90852|ADQ90309	http://www.genome.jp/kegg-bin/show_pathway?mhn00230/mhn:MHP168_087%09red/mhn:MHP168_664%09red/mhn:MHP168_283%09red
Pyrimidine metabolism	KEGG PATHWAY	mhn00240	3	22	0.655656	0.928643	ADQ90509|ADQ90808|ADQ90309	http://www.genome.jp/kegg-bin/show_pathway?mhn00240/mhn:MHP168_618%09red/mhn:MHP168_087%09red/mhn:MHP168_302%09red
Propanoate metabolism	KEGG PATHWAY	mhn00640	2	7	0.332516	0.928643	ADQ90711|ADQ90455	http://www.genome.jp/kegg-bin/show_pathway?mhn00640/mhn:MHP168_244%09red/mhn:MHP168_515%09red
Ascorbate and aldarate metabolism	KEGG PATHWAY	mhn00053	2	9	0.431763	0.928643	ADQ90760|ADQ90622	http://www.genome.jp/kegg-bin/show_pathway?mhn00053/mhn:MHP168_564%09red/mhn:MHP168_420%09red
Phosphotransferase system (PTS)	KEGG PATHWAY	mhn02060	2	12	0.564586	0.928643	ADQ90760|ADQ90622	http://www.genome.jp/kegg-bin/show_pathway?mhn02060/mhn:MHP168_564%09red/mhn:MHP168_420%09red
Glycolysis / Gluconeogenesis	KEGG PATHWAY	mhn00010	2	19	0.784321	0.944824	ADQ90480|ADQ90722	http://www.genome.jp/kegg-bin/show_pathway?mhn00010/mhn:MHP168_271%09red/mhn:MHP168_526%09red
RNA degradation	KEGG PATHWAY	mhn03018	1	6	0.62608	0.928643	ADQ90480	http://www.genome.jp/kegg-bin/show_pathway?mhn03018/mhn:MHP168_271%09red
Amino sugar and nucleotide sugar metabolism	KEGG PATHWAY	mhn00520	1	7	0.675377	0.928643	ADQ90722	http://www.genome.jp/kegg-bin/show_pathway?mhn00520/mhn:MHP168_526%09red
Pyruvate metabolism	KEGG PATHWAY	mhn00620	1	10	0.787858	0.944824	ADQ90711	http://www.genome.jp/kegg-bin/show_pathway?mhn00620/mhn:MHP168_515%09red
Pentose phosphate pathway	KEGG PATHWAY	mhn00030	1	11	0.815984	0.944824	ADQ90852	http://www.genome.jp/kegg-bin/show_pathway?mhn00030/mhn:MHP168_664%09red
Homologous recombination	KEGG PATHWAY	mhn03440	1	13	0.861633	0.947797	ADQ90632	http://www.genome.jp/kegg-bin/show_pathway?mhn03440/mhn:MHP168_430%09red
Aminoacyl-tRNA biosynthesis	KEGG PATHWAY	mhn00970	1	54	0.999672	0.999672	ADQ90838	http://www.genome.jp/kegg-bin/show_pathway?mhn00970/mhn:MHP168_650%09red
